# Supplementary material for: PagARF3.1 promotes adventitious root formation by repressing IPT-mediated cytokinin biosynthesis
Source: For Res (Fayettev). 2025 Aug 29;5:e018. doi: 10.48130/forres-0025-0018 (PMC12442033; doi:10.48130/forres-0025-0018)
Supplement: Supplementary file 1 — Supplementary data to this article can be found online. [file FR-2025-5-0018-Supplementary.zip]

Archive with 5 entries (5 files):
- 10.48130_forres-0025-0018-Suppl-FigureS2.pdf
- 10.48130_forres-0025-0018-Suppl-FigureS3.pdf
- 10.48130_forres-0025-0018-Suppl-TableS1.pdf
- 10.48130_forres-0025-0018-Suppl-TableS2.xlsx
- 10.48130_forres-0025-0018-Suppl-FigureS1.pdf
