# Supplementary material for: PagARF3.1 promotes adventitious root formation by repressing IPT-mediated cytokinin biosynthesis
Source: For Res (Fayettev). 2025 Aug 29;5:e018. doi: 10.48130/forres-0025-0018 (PMC12442033; doi:10.48130/forres-0025-0018)
Supplement: Supplementary file 1 — Supplementary data to this article can be found online. [file FR-2025-5-0018-Supplementary.zip › 10.48130_forres-0025-0018-Suppl-TableS2.xlsx]

## Sheet: Results
Table S2 Cytokinin content measurement.
	TZR (ng/g)	DZR (ng/g)	T-Zeatin （ng/g）	IP （ng/g）	IPR （ng/g）
WT-1	0.422	0.008	0.029	0.284	4.544
WT-2	0.42	0.008	0.029	0.286	4.534
WT-3	0.422	0.008	0.03	0.288	4.513
OE-PagARF3.1-1	0.246	0.003	0.003	0.012	1.896
OE-PagARF3.1-2	0.245	0.004	0.003	0.013	1.894
OE-PagARF3.1-3	0.246	0.003	0.004	0.012	1.886
